# Supplementary material for: Physics-Informed Neural Networks for Modeling Postprandial Plasma Amino Acids Kinetics in Pigs
Source: Animals (Basel). 2026 Feb 16;16(4):634. doi: 10.3390/ani16040634 (PMC12937429; doi:10.3390/ani16040634)
Supplement: Supplementary file 1 [file animals-16-00634-s001.zip]

Archive with 2 entries (2 files):
- Table S1.pdf
- Core code.txt
